# Supplementary material for: Pullulan-Graft-Polyoxazoline: Approaches from Chemistry and Physics
Source: Molecules. 2023 Dec 19;29(1):26. doi: 10.3390/molecules29010026 (PMC10780122; doi:10.3390/molecules29010026)
Supplement: Supplementary file 1 [file molecules-29-00026-s001.zip]

Archive with 1 entries (1 files):
- molecules-2750695-supplementary.pdf
